# Supplementary material for: Melatonin promotes seed germination under salinity and enhances the biosynthesis of steviol glycosides in Stevia rebaudiana Bertoni leaves
Source: PLoS One. 2020 Mar 27;15(3):e0230755. doi: 10.1371/journal.pone.0230755 (PMC7100979; doi:10.1371/journal.pone.0230755)
Supplement: S1 Data — (XLS) [file pone.0230755.s009.xls]

## Sheet: Arkusz1
Fig 2. The effect of MEL and NaCl on stevia seed germination
A)
treatment	germination		days of germination
MEL	NaCl	replicates	1	2	3	4	5	6	7	8	9	10	11	12	13	14	15	16	17	18	19	20	21
0MEL	-	I	0	3	1	2	2	1	2	1	1	0	0	0	0	0	0	0	0	0	0	0	0
0MEL	-	II	0	3	2	2	1	2	2	2	2	0	0	0	0	0	0	0	0	0	0	0	0
0MEL	-	III	0	2	1	2	2	3	2	1	0	0	0	0	0	0	0	0	0	0	0	0	0
0MEL	-	IV	0	2	2	3	2	3	1	0	1	0	0	0	0	0	0	0	0	0	0	0	0
5MEL	-	I	0	3	3	2	3	1	2	1	1	0	0	1	0	0	0	0	0	0	0	0	0
5MEL	-	II	0	3	2	2	3	2	2	2	2	0	1	0	0	0	0	0	0	0	0	0	0
5MEL	-	III	0	4	3	2	2	3	2	1	1	1	0	0	0	0	0	0	0	0	0	0	0
5MEL	-	IV	0	2	2	3	2	3	1	2	1	0	0	1	0	0	0	0	0	0	0	0	0
20MEL	-	I	0	2	2	2	2	2	1	1	0	0	0	1	0	0	0	0	0	0	0	0	0
20MEL	-	II	0	3	3	2	2	2	1	2	1	1	1	1	0	0	0	0	0	0	0	0	0
20MEL	-	III	0	2	2	1	2	1	2	1	1	0	1	1	0	0	0	0	0	0	0	0	0
20MEL	-	IV	0	2	3	2	1	2	1	2	0	1	0	1	0	0	0	0	0	0	0	0	0
100MEL	-	I	0	1	2	1	2	1	1	1	1	0	0	1	0	0	0	0	0	0	0	0	0
100MEL	-	II	0	1	0	2	1	1	0	2	1	0	0	0	0	0	0	0	0	0	0	0	0
100MEL	-	III	0	2	1	1	2	1	1	1	1	0	0	1	0	0	0	0	0	0	0	0	0
100MEL	-	IV	0	1	1	2	0	2	0	1	2	0	0	0	1	0	0	0	0	0	0	0	0
500MEL	-	I	0	1	1	1	2	2	1	1	0	0	0	0	0	0	0	0	0	0	0	0	0
500MEL	-	II	0	1	0	2	1	1	0	2	0	0	0	0	0	0	0	0	0	0	0	0	0
500MEL	-	III	0	0	1	1	2	1	1	1	1	0	0	1	0	0	0	0	0	0	0	0	0
500MEL	-	IV	0	1	1	1	1	1	0	1	0	0	0	0	0	0	0	0	0	0	0	0	0
B)
treatment	germination		days of germination
MEL	NaCl	replicates	1	2	3	4	5	6	7	8	9	10	11	12	13	14	15	16	17	18	19	20	21
-	0mM	I	0	0	2	5	1	2	0	0	1	1	0	1	1	0	0	0	0	0	0	0	0
-	0mM	II	0	0	2	4	2	2	1	1	1	1	0	1	0	0	0	0	0	0	0	0	0
-	0mM	III	0	2	4	3	1	1	0	1	1	1	0	0	0	0	0	0	0	0	0	0	0
-	0mM	IV	0	2	4	4	2	2	1	1	0	1	0	1	0	0	0	0	0	0	0	0	0
-	50mM	I	0	0	2	1	2	1	1	0	1	1	1	0	1	0	1	0	0	0	0	0	0
-	50mM	II	0	0	2	1	2	1	1	1	1	1	0	0	0	0	0	0	0	0	0	0	0
-	50mM	III	0	0	1	3	2	1	1	0	1	1	1	0	0	0	1	0	0	0	0	0	0
-	50mM	IV	0	0	1	2	1	2	0	0	0	0	0	0	0	0	1	0	0	0	0	0	0
-	100mM	I	0	0	0	1	1	2	1	1	1	0	0	0	0	0	0	0	1	1	0	0	1
-	100mM	II	0	0	0	0	0	2	2	1	0	1	0	0	0	1	0	0	0	0	0	0	0
-	100mM	III	0	0	0	3	0	2	1	1	1	1	0	1	1	0	0	0	0	0	0	0	1
-	100mM	IV	0	0	1	0	1	1	1	1	1	0	0	1	0	0	0	0	0	0	0	0	0
-	150mM	I	0	0	1	0	1	1	0	0	0	1	0	0	0	1	0	0	0	0	0	0	0
-	150mM	II	0	0	0	0	1	1	1	0	1	1	1	0	0	0	1	0	0	0	0	0	0
-	150mM	III	0	0	0	0	1	1	1	0	1	1	1	0	0	0	0	0	0	0	0	0	0
-	150mM	IV	0	0	1	0	1	0	0	1	0	0	0	0	0	0	0	0	0	0	0	0	0
-	200mM	I	0	0	0	0	0	0	0	0	1	0	0	0	0	0	0	0	0	0	0	0	0
-	200mM	II	0	0	0	0	0	1	0	1	1	0	1	0	0	0	0	0	0	1	0	0	0
-	200mM	III	0	0	0	0	0	1	0	0	1	1	0	0	0	0	0	0	1	0	0	0	0
-	200mM	IV	0	0	0	0	0	1	0	1	0	0	0	1	1	0	0	1	0	1	0	0	0
C)
treatment	germination		days of germination
MEL	NaCl	replicates	1	2	3	4	5	6	7	8	9	10	11	12	13	14	15	16	17	18	19	20	21
0MEL	50mM	I	0	1	1	2	1	2	0	1	1	1	0	0	0	0	0	0	0	0	0	0	0
0MEL	50mM	II	0	2	2	1	1	1	1	0	1	0	0	0	0	0	0	0	0	0	0	0	0
0MEL	50mM	III	0	1	1	1	2	1	1	1	2	1	1	0	0	0	0	0	0	0	0	0	0
0MEL	50mM	IV	0	1	2	1	1	1	0	0	1	1	0	0	0	0	0	0	0	0	0	0	0
5MEL	50mM	I	0	2	3	1	2	2	1	2	0	1	0	0	0	0	0	0	0	0	0	0	0
5MEL	50mM	II	0	2	2	2	3	1	2	1	1	0	0	0	0	0	0	0	0	0	0	0	0
5MEL	50mM	III	0	2	3	1	2	2	1	1	0	1	0	1	0	0	0	0	0	0	0	0	0
5MEL	50mM	IV	0	1	2	2	2	1	2	1	0	1	0	0	0	0	0	0	0	0	0	0	0
20MEL	50mM	I	0	2	3	2	1	2	0	1	1	1	0	1	0	0	0	0	0	0	0	0	0
20MEL	50mM	II	0	2	2	2	2	2	2	1	1	0	0	0	0	0	0	0	0	0	0	0	0
20MEL	50mM	III	0	2	3	2	2	2	1	2	1	2	0	0	0	0	0	0	0	0	0	0	0
20MEL	50mM	IV	0	3	2	2	1	2	2	2	0	2	0	0	0	0	0	0	0	0	0	0	0
100MEL	50mM	I	0	2	2	1	1	2	1	2	0	1	0	0	1	0	0	0	0	0	0	0	0
100MEL	50mM	II	0	2	1	2	1	1	2	1	1	1	1	0	1	0	0	0	0	0	0	0	0
100MEL	50mM	III	0	1	2	1	2	1	1	1	0	0	1	0	1	0	0	0	0	0	0	0	0
100MEL	50mM	IV	0	1	2	2	1	0	1	0	1	1	0	1	0	0	0	0	0	0	0	0	0
500MEL	50mM	I	0	1	2	2	2	1	1	1	1	0	1	0	0	0	0	0	0	0	0	0	0
500MEL	50mM	II	0	2	1	2	1	1	1	2	1	0	0	0	0	0	0	0	0	0	0	0	0
500MEL	50mM	III	0	1	2	1	1	1	0	1	0	2	1	0	0	0	0	0	0	0	0	0	0
500MEL	50mM	IV	0	1	1	2	1	2	1	1	1	1	0	0	0	0	0	0	0	0	0	0	0
D)
treatment	germination		days of germination
MEL	NaCl	replicates	1	2	3	4	5	6	7	8	9	10	11	12	13	14	15	16	17	18	19	20	21
0MEL	150mM	I	0	2	1	1	0	1	0	0	0	0	0	0	0	0	0	0	0	0	0	0	0
0MEL	150mM	II	0	2	2	2	1	1	1	0	0	0	0	0	0	0	0	0	0	0	0	0	0
0MEL	150mM	III	0	1	1	1	1	1	0	0	0	0	0	0	0	0	0	0	0	0	0	0	0
0MEL	150mM	IV	0	2	2	1	0	0	0	0	0	0	0	0	0	0	0	0	0	0	0	0	0
5MEL	150mM	I	0	0	1	1	2	0	0	0	0	0	0	0	0	0	0	0	0	0	0	0	0
5MEL	150mM	II	0	2	1	0	0	0	0	0	0	0	0	0	0	0	0	0	0	0	0	0	0
5MEL	150mM	III	0	1	1	0	0	0	0	0	0	0	1	0	0	0	0	0	0	0	0	0	0
5MEL	150mM	IV	0	1	1	1	0	1	0	0	0	0	0	0	0	0	0	0	0	0	0	0	0
20MEL	150mM	I	0	1	2	1	0	0	0	0	0	0	0	0	0	0	0	0	0	0	0	0	0
20MEL	150mM	II	0	1	2	0	0	0	0	0	0	0	0	0	1	0	0	0	0	0	0	0	0
20MEL	150mM	III	0	1	2	0	0	0	0	0	0	0	0	0	0	0	0	0	0	0	0	0	0
20MEL	150mM	IV	0	2	2	1	0	0	0	0	0	0	0	0	0	0	0	0	0	0	0	0	0
100MEL	150mM	I	0	0	1	1	0	0	0	0	0	0	0	0	0	0	0	0	0	0	0	0	0
100MEL	150mM	II	0	0	1	0	1	0	0	0	0	0	0	0	0	0	0	0	0	0	0	0	0
100MEL	150mM	III	0	0	2	1	0	0	0	0	0	0	0	0	0	0	0	0	0	0	0	0	0
100MEL	150mM	IV	0	0	2	2	0	0	0	0	0	0	0	0	0	0	0	0	0	0	0	0	0
500MEL	150mM	I	0	0	0	1	0	1	0	0	0	0	0	0	0	0	0	0	0	0	0	0	0
500MEL	150mM	II	0	0	0	1	0	0	0	0	0	0	0	0	0	0	0	0	0	0	0	0	0
500MEL	150mM	III	0	0	0	0	0	0	0	0	0	0	0	0	0	0	1	0	0	0	0	0	0
500MEL	150mM	IV	0	0	0	1	0	1	0	0	0	0	0	0	0	0	0	0	0	0	0	0	0
Table 3. Effects of MEL and NaCl on stevia growth in in vitro conditions
treatment	germination		Fresh weight [g]	Shoot fresh weight [g]	Stem lenght [cm]	Leaves/plantlets number	Roots number	Root length [cm]
MEL	NaCl	replicates
0 µM MEL (control)	0mM	I	0.117	0.099	1.6	8	10	4.3
0 µM MEL (control)	0mM	II	0.225	0.078	3.3	10	12	4
0 µM MEL (control)	0mM	III	0.232	0.12	1.2	10	9	4.3
0 µM MEL (control)	0mM	IV	0.297	0.087	2.8	10	10	4.6
0 µM MEL (control)	0mM	V	0.286	0.134	2.3	8	14	5.5
5 µM MEL	0mM	I	0.407	0.219	4.7	8	7	3.5
5 µM MEL	0mM	II	0.392	0.236	3.8	10	8	3.8
5 µM MEL	0mM	III	0.272	0.2	3.8	10	8	4.3
5 µM MEL	0mM	IV	0.362	0.256	4.8	10	6	3.4
5 µM MEL	0mM	V	0.321	0.28	3.6	10	9	4.3
20 µM MEL	0mM	I	0.234	0.2	3.3	10	7	3.5
20 µM MEL	0mM	II	0.231	0.179	4.2	12	5	2.8
20 µM MEL	0mM	III	0.553	0.189	4.5	10	10	4.6
20 µM MEL	0mM	IV	0.368	0.19	3.8	12	8	3.2
20 µM MEL	0mM	V	0.65	0.21	4.2	10	7	4.8
100 µM MEL	0mM	I	0.239	0.153	3.5	8	7	0.7
100 µM MEL	0mM	II	0.189	0.117	2.4	10	5	0.7
100 µM MEL	0mM	III	0.219	0.143	2.6	12	6	0.8
100 µM MEL	0mM	IV	0.199	0.137	3.3	8	7	0.7
100 µM MEL	0mM	V	0.2	0.143	4.3	10	5	0.8
500 µM MEL	0mM	I	0.242	0.06	2.3	8	12	3.1
500 µM MEL	0mM	II	0.153	0.11	2.1	10	16	2.9
500 µM MEL	0mM	III	0.187	0.031	2.1	8	11	3
500 µM MEL	0mM	IV	0.199	0.163	1.9	10	10	2.8
500 µM MEL	0mM	V	0.224	0.22	2.2	10	12	2.7
0 µM MEL (control)	50mM	I	0.96	0.599	2.5	10	10	7.1
0 µM MEL (control)	50mM	II	0.73	0.43	3.6	8	12	6.6
0 µM MEL (control)	50mM	III	0.66	0.48	2.2	8	14	5.9
0 µM MEL (control)	50mM	IV	0.78	0.54	3.2	10	12	7.2
0 µM MEL (control)	50mM	V	0.69	0.58	3.8	8	16	7.8
5 µM MEL	50mM	I	0.393	0.216	2.2	10	13	4.1
5 µM MEL	50mM	II	0.3275	0.1925	2.375	10	12	4.25
5 µM MEL	50mM	III	0.258	0.15	1.4	10	10	4.1
5 µM MEL	50mM	IV	0.267	0.13	2.2	8	8	1.4
5 µM MEL	50mM	V	0.312	0.114	3.7	10	12	7.4
20 µM MEL	50mM	I	0.217	0.167	1.3	6	12	3.5
20 µM MEL	50mM	II	0.258	0.179	1.7	8	9.25	3.1
20 µM MEL	50mM	III	0.276	0.187	1.8	8	14	2.9
20 µM MEL	50mM	IV	0.268	0.1734	2	6	2	2.7
20 µM MEL	50mM	V	0.232	0.19	1.6	8	9	3.1
100 µM MEL	50mM	I	0.181	0.148	2.6	8	8	0.7
100 µM MEL	50mM	II	0.077	0.064	1.4	6	8	0.7
100 µM MEL	50mM	III	0.163	0.113	2.6	8	10	1.4
100 µM MEL	50mM	IV	0.145	0.09	1.7	8	10	0.7
100 µM MEL	50mM	V	0.112	0.07	1.5	6	8	0.7
500 µM MEL	50mM	I	0.178	0.123	2.2	8	7	3
500 µM MEL	50mM	II	0.092	0.035	0.9	6	6	2.1
500 µM MEL	50mM	III	0.1	0.03	1.75	4	4	1.75
500 µM MEL	50mM	IV	0.049	0.029	0.9	4	3	1.4
500 µM MEL	50mM	V	0.092	0.035	0.9	4	6	2.1
Fig 5. The content of stevioside (A, B) and rebaudioside A (C, D) in older and younger leaves of stevia
			A)		C)
treatment	germination		stevioside older leaves	steviosideyounger leaves	RebA older leaves	RebA younger leaves
MEL	NaCl	replicates
0 µM MEL (control)	0mM	I	4.35012	5.28682	21.0524	16.7203
0 µM MEL (control)	0mM	II	3.37678	5.67253	16.3704	17.3588
0 µM MEL (control)	0mM	III	4.02597	5.36639	18.0508	17.774
5 µM MEL	0mM	I	7.71021	8.16498	19.4535	14.1158
5 µM MEL	0mM	II	8.21907	8.2459	22.2125	14.2252
5 µM MEL	0mM	III	8.40791	8.62998	21.8134	15.6512
20 µM MEL	0mM	I	4.16374	4.05434	27.808	24.2062
20 µM MEL	0mM	II	4.30936	3.93985	28.332	22.6186
20 µM MEL	0mM	III	5.11123	3.80577	32.5556	22.779
100 µM MEL	0mM	I	6.46032	4.2465	19.3494	14.9214
100 µM MEL	0mM	II	6.19408	4.17	18.9964	14.0651
100 µM MEL	0mM	III	6.46669	4.10468	19.9747	14.0085
500 µM MEL	0mM	I	6.56238	6.22726	25.3851	23.305
500 µM MEL	0mM	II	6.26677	6.05937	25.8112	24.6497
500 µM MEL	0mM	III	5.93878	5.79482	22.436	24.0927
			B)		D)
0 µM MEL (control)	50mM	I	7.65197	6.46109	14.9547	10.8816
0 µM MEL (control)	50mM	II	6.79115	6.59073	13.6118	10.6684
0 µM MEL (control)	50mM	III	5.55886	5.50717	10.5307	10.0574
5 µM MEL	50mM	I	8.93079	5.6659	14.1211	9.59252
5 µM MEL	50mM	II	8.36465	5.80757	12.3506	9.63536
5 µM MEL	50mM	III	8.21527	5.89902	12.9221	10.4162
20 µM MEL	50mM	I	5.71314	4.65231	27.3934	18.695
20 µM MEL	50mM	II	5.99223	4.47043	31.8485	19.0089
20 µM MEL	50mM	III	5.64346	4.83837	30.3625	19.9526
100 µM MEL	50mM	I	4.35875	3.61212	22.2993	12.2746
100 µM MEL	50mM	II	3.38874	3.90246	16.9074	12.5859
100 µM MEL	50mM	III	3.96795	4.0494	20.0279	13.5319
500 µM MEL	50mM	I	7.49214	3.76689	25.4476	16.5415
500 µM MEL	50mM	II	7.17822	3.76689	24.4118	16.5415
500 µM MEL	50mM	III	7.21937	3.76689	25.0144	16.5415
Fig 6. Relative expression of selected steviol glycosides biosynthetic pathway genes in stevia seeds.
B)
treatment	germination		SrIDI	SrGGDPS	SrCPPS1	SrUGT85C2	SrUGT74G1	SrUGT76G1
MEL	NaCl	replicates
0 µM MEL (control)	-	I	1.49144	0.0251928	0.0131814	0.458706	0.0283627	0.0135804
0 µM MEL (control)	-	II	1.69491	0.0112713	0.0160548	0.483852	0.0285698	0.0136801
0 µM MEL (control)	-	III	1.46195	0.0348361	0.0126839	0.503245	0.030934	0.0140752
5 µM MEL	-	I	2.25978	0.0907548	0.015804	0.340215	0.0455354	0.0138677
5 µM MEL	-	II	1.85791	0.0321178	0.0222011	0.331882	0.0374295	0.0138124
5 µM MEL	-	III	1.80955	0.0469718	0.0156918	0.396025	0.0384937	0.0151415
20 µM MEL	-	I	2.26746	0.150841	0.0107835	0.326596	0.030549	0.0118745
20 µM MEL	-	II	2.41678	0.0164089	0.0128983	0.368551	0.0314941	0.0120751
20 µM MEL	-	III	2.35012	0.0873745	0.00890232	0.370345	0.0331006	0.0152689
100 µM MEL	-	I	2.52234	0.570848	0.00962334	0.476576	0.0330591	0.0259373
100 µM MEL	-	II	2.47346	0.429338	0.00553647	0.495441	0.0289435	0.0212711
100 µM MEL	-	III	2.84758	0.287828	0.0108307	0.431584	0.0341906	0.02612
500 µM MEL	-	I	2.14518	0.206061	0.00193076	0.601301	0.0179459	0.021314
500 µM MEL	-	II	2.32815	0.36446	0.0016404	0.607433	0.0135275	0.0196061
500 µM MEL	-	III	2.49195	0.522858	0.0025523	0.608461	0.0143067	0.0194937
US (untreated seeds)		I	6.37062	2.85954	0.0466591	2.39446	0.0194773	0.0359407
US (untreated seeds)		II	6.36868	3.09013	0.00716654	2.2296	0.0177913	0.0339286
US (untreated seeds)		III	6.61808	3.32073	0.022057	2.07733	0.0197225	0.0203498
0 µM MEL (control) - older leaves (0MEL-OL)		I	1	1	1	1	1	1
0 µM MEL (control) - older leaves (0MEL-OL)		II	1	1	1	1	1	1
0 µM MEL (control) - older leaves (0MEL-OL)		III	1	1	1	1	1	1
Fig 8. Relative expression of selected steviol glycosides biosynthetic pathway genes in stevia leaves.
treatment	germination		SrIDIolder leaves	SrIDI younger leaves	SrGGDPS older leaves	SrGGDPS younger leaves	SrCPPS1 older leaves	SrCPPS1 younger leaves	SrUGT85C2 older leaves	SrUGT85C2 younger leaves	SrUGT74G1 older leaves	SrUGT74G1 younger leaves	SrUGT76G1 older leaves	SrUGT76G1 younger leaves
MEL	NaCl	replicates	A)
0 µM MEL (control)	0mM	I	1	0.9551	1	5.76033	1	4.36867	1	3.08657	1	1.40461	1	1.76189
0 µM MEL (control)	0mM	II	1	0.950294	1	4.70142	1	4.55489	1	2.80789	1	1.27766	1	1.92017
0 µM MEL (control)	0mM	III	1	0.938809	1	6.93513	1	6.02296	1	2.48675	1	1.42518	1	2.23258
5 µM MEL	0mM	I	0.833165	2.5017	0.836097	100.011	0.32372	8.56063	2.42996	24.7476	0.666472	1.69671	1.55771	7.92565
5 µM MEL	0mM	II	0.801592	2.37682	0.804465	68.6021	0.275821	8.64012	2.37442	22.2453	0.556994	1.29807	1.59733	8.52135
5 µM MEL	0mM	III	0.938393	3.06328	1.0008	82.7463	0.440807	8.08504	2.19926	20.8942	0.619314	1.2565	1.74023	10.2966
20 µM MEL	0mM	I	1.23639	2.28119	4.48237	100.298	0.230454	1.17301	7.14411	19.3644	0.496212	0.513585	2.32481	4.53614
20 µM MEL	0mM	II	1.40796	2.28991	3.07648	62.8168	0.566377	2.45763	6.99177	20.5185	0.392094	0.508916	2.47757	4.65415
20 µM MEL	0mM	III	1.27556	2.46166	5.30415	85.8625	0.508062	2.10955	6.23773	17.408	0.433814	0.466919	2.52158	5.75705
100 µM MEL	0mM	I	1.53184	1.45697	0.0614241	11.2114	0.052101	1.60234	3.69535	8.77094	0.203043	0.786598	0.834672	2.18943
100 µM MEL	0mM	II	1.56834	1.33858	0.0532432	7.27394	0.0348435	1.98485	3.46085	7.94145	0.162654	0.691558	0.864136	2.41047
100 µM MEL	0mM	III	1.92496	1.8366	0.0691957	9.07283	0.0469082	1.48007	2.77756	6.87351	0.179876	0.604315	1.09044	3.49345
500 µM MEL	0mM	I	0.437588	1.71565	0.599127	44.4339	1.22839	4.9549	0.873424	8.33247	0.946977	1.14117	0.937708	6.40614
500 µM MEL	0mM	II	0.445474	1.82796	0.71661	27.8587	0.595509	4.31141	0.787307	7.88783	0.802165	0.893953	1.01823	6.63678
500 µM MEL	0mM	III	0.461795	1.73123	0.624254	44.1581	0.540513	5.19292	0.735969	7.71104	0.865862	0.950237	1.12538	9.4408
			B)
0 µM MEL (control)	50mM	I	1	1.01339	1	3.54013	1	11.0723	1	4.44369	1	1.38868	1	2.68989
0 µM MEL (control)	50mM	II	1	1.01323	1	3.67659	1	7.7826	1	4.21131	1	1.44094	1	2.25264
0 µM MEL (control)	50mM	III	1	0.985319	1	3.94371	1	7.03212	1	4.26155	1	1.54667	1	2.80705
5 µM MEL	50mM	I	0.255392	0.713072	0.0723896	7.53515	0.66043	4.96942	0.797372	4.41782	1.98723	2.54147	0.744554	5.02265
5 µM MEL	50mM	II	0.252611	0.650063	0.0617262	6.14106	0.510432	3.7478	0.773085	4.19319	2.11942	2.57443	0.613471	3.63154
5 µM MEL	50mM	III	0.261569	0.67424	0.0528307	6.86148	0.553297	3.85235	0.796145	4.52799	2.05023	2.64986	0.868321	5.42042
20 µM MEL	50mM	I	1.24154	1.67837	0.175024	1.43798	0.501475	1.90934	2.15862	6.38064	0.979314	1.3799	3.702	6.61241
20 µM MEL	50mM	II	1.25062	1.53159	0.139738	2.64634	0.502764	2.3039	2.21079	6.67845	1.20957	1.53135	2.64453	6.14785
20 µM MEL	50mM	III	1.05769	1.47133	0.139151	2.43362	0.598144	2.40931	2.48048	7.00014	1.13969	1.4318	3.50954	4.35063
100 µM MEL	50mM	I	0.660074	0.878715	9.02891e-05	1.05668	0.00325757	1.34256	0.142976	4.1981	0.478861	1.61635	0.143041	3.16441
100 µM MEL	50mM	II	0.615161	0.7596	0.0161448	2.94523	0.0233728	4.47535	0.142304	4.06077	0.525707	1.72266	0.0962031	2.32878
100 µM MEL	50mM	III	0.570825	0.730847	0.0153197	2.89405	0.0276238	4.26013	0.131975	3.8959	0.456909	1.57412	0.128518	2.75333
500 µM MEL	50mM	I	0.256707	0.874508	0.0612031	1.54939	0.015413	2.02741	0.34028	20.3634	0.460457	1.10696	0.306094	12.679
500 µM MEL	50mM	II	0.290059	0.896246	0.0502366	1.70782	0.0141346	1.04673	0.364544	22.3044	0.608316	1.2381	0.282728	10.2519
500 µM MEL	50mM	III	0.13628	0.811299	0.036119	1.93673	0.0151486	2.32912	0.299134	26.1684	0.471851	1.21799	0.376797	11.3015
